# Supplementary material for: Dissecting the Spatially Restricted Effects of Microenvironment-Mediated Resistance on Targeted Therapy Responses
Source: Cancers (Basel). 2024 Jun 29;16(13):2405. doi: 10.3390/cancers16132405 (PMC11240540; doi:10.3390/cancers16132405)
Supplement: Supplementary file 1 [file cancers-16-02405-s001.zip]

Archive with 2 entries (2 files):
- cancers-3027578-supplementary.pdf
- Video S1.avi
